# Supplementary material for: Botryococcene Inhibits UV-B-Induced Photoaging by Scavenging Intracellular Reactive Oxygen Species
Source: Mar Drugs. 2026 Jan 30;24(2):57. doi: 10.3390/md24020057 (PMC12942113; doi:10.3390/md24020057)
Supplement: Supplementary file 1 [file marinedrugs-24-00057-s001.zip]

Archive with 1 entries (1 files):
- marinedrugs-4073267-supplementary.pdf
